# Supplementary material for: A Zeolitic Imidazolate Framework-Based Antimicrobial Peptide Delivery System with Enhanced Anticancer Activity and Low Systemic Toxicity
Source: Pharmaceutics. 2024 Dec 13;16(12):1591. doi: 10.3390/pharmaceutics16121591 (PMC11678129; doi:10.3390/pharmaceutics16121591)
Supplement: Supplementary file 1 [file pharmaceutics-16-01591-s001.zip]

Archive with 1 entries (1 files):
- pharmaceutics-3325771-supplementary.pdf
